# Supplementary material for: Host Determinants of Reinfection with Schistosomes in Humans: A Systematic Review and Meta-analysis
Source: PLoS Negl Trop Dis. 2014 Sep 11;8(9):e3164. doi: 10.1371/journal.pntd.0003164 (PMC4161334; doi:10.1371/journal.pntd.0003164)
Supplement: Table S1 — Characteristics of studies included in the meta-analysis of host factors of reinfection with schistosomes. (XLSX) [file pntd.0003164.s005.xlsx]

## Sheet: Sheet1
Author, Year [ref]	Country	Study period	Species studied	No of subjects	Male	Male (%)	Female	Female (%)	Type of Subjects	Age range	Classification of younger children	Design/data collection	Risk factors defined? Yes=1, No=0	Risk factors/determinants	Outcome defined? Yes=1, ND=0	Inclusion criteria, Yes=1, ND=0	Exclusion criteria, Yes=1, No=0	Method of diagnosis described? Yes=1, ND=0	Method of diagnosis eg. Kato-Katz	MDA?, Yes=1, No=0	Cure confirmed? Yes=1, ND=0	Follow-up period defined?, Yes=1, No=0	Follow-up period	Randomization bias (Selection bias), high=-1/low=1/unclear=0	Blinding of personnel (performance bias), high=-1/low=1/unclear=0	Blinding of outcome assessment (detection bias), high=-1/low=1/unclear=0	Selective reporting (reporting bias), high=-1/low=1/unclear=0	Quality Score (%)
Acosta, 2002	Philippines	1993-1995	S. jap	155	88	56.7742	67	43.2258	Ch + Ad	5~76	<10	Prosp.	1	Age, Sex, Exposure	1	1	1	1	Kato-Katz	1	1	1	10 months	-1	0	1	1	75
Acosta, 2002b	Philippines	1993-1995	S. jap	155	88	56.7742	67	43.2258	Ch + Ad	5~76	<10	Prosp.	1	Abs, cytokines, age, sex	1	1	1	1	Kato-Katz	1	1	1	10 months	-1	0	1	1	75
Black, 2010	Kenya	1995-2009	S. man	173	173	100	0	0	Ad	ND	NA	Prosp.	1	exposure, Abs, cytokines	1	1	1	1	Kato-Katz	1	1	1	monthly for 14 yrs	-1	1	1	1	83.3333
Caldas, 2000	Brazil	ND	S. man	200	145	72.5	75	37.5	Ch + Ad	3~88	<10	Prosp.	1	Abs, Age, sex, PBMC	1	1	1	1	Kato-Katz	1	1	1	9 and 21 months	1	0	1	1	91.6667
Eltayeb, 2013	Sudan	2005	S. man	3187	1568	49.1999	1619	50.8001	Ch + Ad	1~60+	<10	Prosp.	1	Abs, cytokines, age, sex	1	1	1	1	Kato-Katz, ELISA	1	1	1	annual, 20yrs	1	0	1	1	91.6667
Etard, 1990	Mauritania	1985-1988	S. hem	368	191	51.9022	177	48.0978	Ch + Ad	6~20	<10	Prosp.	1	age, sex, pre-treat intensity	1	1	1	1	urine filtration	1	1	1	6, 12, 24 months	0	0	1	1	83.3333
Etard, 1995	Mali	1989-1991	S. hem	468	219	46.7949	249	53.2051	Ch + Ad	6~20+	<9	Prosp.	1	age, sex, exposure, pre-treat intensity	1	1	1	1	urine filtration	1	1	1	12, 24 months	0	1	1	1	91.6667
Fonseca, 2005	Brazil	ND	S. man	83	35	42.1687	48	57.8313	Ch + Ad	9~73	NA	Prosp.	1	age, sex, T-cell epitpes, HLA	1	1	1	1	HLA typ, HLA bind assay	1	1	1	annual for 3yrs	0	0	1	1	83.3333
Garba, 2013	Niger	2007-2008	Sh, Sm	877	396	45.1539	481	54.8461	Ch	6~16	NA	Prosp.	1	age, sex, exposure rate, pre-treat intensity	1	1	1	1	Kato-Katz, urine filtration	1	1	1	6, 12 months	-1	1	1	1	83.3333
Grogan, 1997	Gabon	ND	S. hem	110	49	44.5455	61	55.4545	Ch + Ad	5~Ad	<10	Prosp.	1	age, sex, Abs	1	1	1	1	Urine filtration, ELISA	1	1	1	12, 24 months	-1	0	1	1	75
Gundersen, 1998	Ethiopia	1985-1989	S. man	365	311	85.2055	54	14.7945	Ch	5~19	NA	Prosp.	1	age, sex	1	1	1	1	Kato-Katz	1	0	1	annual, 10yrs	-1	1	1	1	75
Hagan, 1991	Gambia	ND	S. hem	112	ND	ND	ND	ND	Ch + Ad	2~40+	<9	Prosp.	1	age, Abs	1	1	1	1	ELISA	1	1	1	12 months	-1	0	1	1	75
King, 1988	Kenya	1984-1985	S. hem	2628	1448	55.0989	1180	44.9011	Ch	4~21	<11	Prosp.	1	age, sex, intensity	1	1	1	1	urine filtration, reagent strips	1	1	1	12 months	1	1	1	1	100
Li, 1999	China	1996-1998	S. jap	250	190	76	60	24	Ch + Ad	5~74	<10	Prosp.	1	age, exposure, sex	1	1	1	1	Kato-Katz	1	1	1	12, 24 months	-1	0	1	1	75
Li, 2001	China	1996-1998	S. jap	179	138	77.095	41	22.905	Ch + Ad	5~74	NA	Prosp.	1	age, Abs	1	1	1	1	ELISA,western blot, Kato-Katz	1	1	1	12, 24 months	0	0	1	1	83.3333
Li, 2002	China	1999-2000	S. jap	112	75	66.9643	37	33.0357	Ch + Ad	ND	NA	Prosp.	1	Abs, intensity	1	1	1	1	ELISA, Kato-Katz	1	1	1	12 months	0	0	1	1	83.3333
Martins-Filh, 1999	Brazil	ND	S. man	109	ND	ND	ND	ND	Ch + Ad	15~67	NA	Prosp.	1	cellular response	1	1	1	1	FACS analysis	1	0	1	ND	0	0	1	1	75
Matoso, 2013	Brazil	2001-2009	S. man	127	ND	ND	ND	ND	Ch + Ad	6~50+	NA	Prosp.	1	Abs, exposure, age	1	1	1	1	ELISA, observation	1	0	1	annually	0	1	1	1	83.3333
Medhat, 1998	Egypt	ND	S. hem	145	145	100	0	0	Ch	9~15	NA	Prosp.	1	Abs, exposure, cytokines	1	1	1	1	ELISA, cytokine,observation	1	1	1	12, 18 months	-1	0	1	1	75
Mutapi, 1999	Zimbabwe	1995-1996	Sh, Sm	172	ND	ND	ND	ND	Ch	6~15	<10	Prosp.	1	Abs, age, high infection area	1	1	1	1	ELISA, Filtration, Kato-Katz, blood cnt	1	1	1	12 months, 6 weekly	-1	0	1	1	75
Ofoezie, 2000	Nigeria	1991-1992	S. hem	102	56	54.902	46	45.098	Ch	6~15	<10	Prosp.	1	age, sex, high trans area	1	1	1	0	ND	1	1	1	6, 12 months	0	0	1	1	75
Oliveira, 2012	Brazil	2001-2004	S. man	431	ND	ND	ND	ND	Ch + Ad	10~60	NA	Prosp.	1	Abs, cytokines, socioeconomic	1	1	1	1	ELISA, cell culture, Kato-Katz	1	1	1	annually	0	0	1	1	83.3333
Pinot, 2010	Uganda	1998-2000	S. man	163	89	54.6012	74	45.3988	Ch + Ad	5~66	<9	Prosp.	1	Abs, age, exposure, sex, ethnicity	1	1	1	1	ELISA, Kato-Katz	1	1	1	12, 18, 22 months	1	1	1	1	100
Pinot, 2013	Uganda	2010-2011	S. man	240	117	48.75	123	51.25	Ch	7~16	<10	Prosp.	1	Abs, age, sex, coinfect, socioecon	1	1	1	1	Kato-Katz, ELISA	1	1	1	6, 12 months	0	0	1	1	83.3333
Reis, 2006	Brazil	ND	S. man	661	389	58.8502	272	41.1498	Ch	7~18	<10	Prosp.	1	age, sex, socioecon,Abs, cytokines	1	1	1	1	ELISA, Kato-Katz, anthropometry, nutrition	1	1	1	6, 12 months	-1	0	1	1	75
Roberts, 1993	Kenya	1989-1990	S. man	89	33	37.0787	56	62.9213	Ch + Ad	9~40	<13	Prosp.	1	age, sex, cytokines, cellular response	1	1	1	1	ELISA, prolif assay, cytokine, Kato-Katz	1	1	1	4, 10, 14, 21 months	0	0	1	1	83.3333
Saathoff, 2004	South Africa	1998-1999	S. hem	1109	510	45.9874	599	54.0126	Ch	ND	NA	Prosp.	1	age, sex, pre-treat intensity	1	1	1	1	filtration	1	0	1	4, 10, 12 months	1	1	1	1	91.6667
Satayathum, 2006	Kenya	1984-1992	S. hem	4840	2473	51.095	2367	48.905	Ch	5~20	<11	Prosp.	1	age, sex, pre-treat intensity, exposure	1	1	1	1	filtration, observation	1	1	1	annually	1	1	1	1	100
Tukahebwa, 2013	Uganda	ND	S. man	376	211	56.117	165	43.883	Ch + Ad	7~76	<14	Prosp.	1	age, sex, pre-treat intensity, socioecon	1	1	1	1	Kato-Katz	1	1	1	8, 24 months	0	1	1	1	91.6667
van Den, 2002	Gabon		S. hem	135	67	49.6296	68	50.3704	Ch	5~14	NA	Prosp.	1	cytokines	1	1	1	1	cytokine assay	1	1	1	3 monthly for 24 months	1	0	1	1	91.6667
Wu, 1993	China	1988-1989	S. jap	740	498	67.2973	242	32.7027	Ch + Ad	3~65	<10	Prosp.	1	age, sex, exposure	1	1	1	1	Kato-Katz, observe	1	0	1	12 months	0	1	1	1	83.3333
Zhang, 1997	China	1993-1994	S. jap	555	ND	ND	ND	ND	Ch + Ad	3~67	<15	Prosp.	1	Abs, age	1	1	1	1	ELISA, Kato-Katz	1	1	1	9 months	0	0	1	1	83.3333
Key:
ND=Not described
NA=Not Applicable
Ch=Children
Ad=Adult
S. man=Schistosoma mansoni
S.jap=Schistosoma japonicum
S. hem=Schistosoma haematobium
Abs=Antibodies
MDA=MassDrug Administration
