# Supplementary material for: Host Determinants of Reinfection with Schistosomes in Humans: A Systematic Review and Meta-analysis
Source: PLoS Negl Trop Dis. 2014 Sep 11;8(9):e3164. doi: 10.1371/journal.pntd.0003164 (PMC4161334; doi:10.1371/journal.pntd.0003164)
Supplement: Table S3 — Sensitivity analysis by exclusion of individual studies or subgroups from the meta-analysis. (XLS) [file pntd.0003164.s007.xls]

## Sheet: Sheet1
Sensitivity Analysis for Age (Effect of individual studies)										Sensitivity Analysis for Gender (Effect of individual studies)
		Effect of exclusion of one study										Effect of exclusion of one study
By Studies		OR	Lower CI	Higher CI	Z-score	p-value				By Studies		OR	Lower CI	Higher CI	Z-score	p-value
Grogan, 1997		1.84	1.37	2.47	4.41	<0.0001				Oliveira, 2012		1.47	1.03	2.09	2.12	0.03
Ofoezie, 2000		1.89	1.38	2.6	3.92	<0.0001				Grogan, 1997		1.43	1	2.03	1.97	0.05
Roberts, 1993		1.86	1.37	2.53	3.96	<0.0001				Fonseca, 2005		1.48	1.04	2.11	2.16	0.03
Medhat, 1998		2.01	1.47	2.74	4.36	<0.0001				Ofoezie, 2000		1.47	1.03	2.1	2.1	0.04
Hagan, 1991		1.91	1.39	2.63	3.95	<0.0001				Roberts, 1993		1.48	1.04	2.11	2.18	0.03
Acosta, 2002a		1.96	1.43	2.68	4.16	<0.0001				Acosta, 2002a		1.41	0.98	2.02	1.87	0.06
Acosta, 2002b		1.95	1.42	2.68	4.13	<0.0001				Acosta, 2002b		1.41	0.98	2.01	1.87	0.06
Mutapi, 1999		1.83	1.34	2.48	3.83	0.0001				Pinot, 2013		1.43	1.01	2.04	1.99	0.05
Pinot, 2013		1.86	1.37	2.52	3.96	<0.0001				Pinot, 2010		1.41	0.99	2.03	1.88	0.06
Pinot, 2010		1.95	1.42	2.68	4.13	<0.0001				Caldas, 2000		1.44	1.01	2.06	2.01	0.04
Caldas, 2000		1.88	1.36	2.59	3.85	0.0001				Gundersen, 1998		1.46	1.02	2.1	2.07	0.04
Zhang, 1997		2.06	1.54	2.77	4.85	<0.00001				Gundersen, 1998		1.42	1	2.03	1.93	0.05
Tukahebwa, 2013		1.93	1.38	2.69	3.85	0.0001				Li, 1999		1.38	0.97	1.97	1.81	0.07
Etard, 1995		1.77	1.31	2.39	3.75	0.0002				Tukahebwa, 2013		1.44	1	2.09	1.95	0.05
King, 1988a		1.9	1.36	2.66	3.78	0.0002				Etard, 1995		1.49	1.04	2.14	2.16	0.03
King, 1988b		1.88	1.36	2.61	3.78	0.0002				Wu, 1993		1.45	1	2.11	1.96	0.05
Wu, 1993		2.03	1.5	2.75	4.6	<0.00001				Saathoff, 2004		1.53	1.08	2.18	2.39	0.02
Saathoff, 2004		2	1.45	2.77	4.2	<0.0001				King, 1988		1.53	1.1	2.12	2.54	0.01
Satayathum, 2006		1.91	1.36	2.69	3.72	0.0002				Satayathum, 2006		1.47	1.01	2.15	2	0.05
										Eltayeb, 2013		1.3	1.01	1.67	2.06	0.04
By Species										By Species
wo S. mansoni		1.78	1.24	2.57	3.09	0.002				wo S. mansoni		1.24	0.88	1.74	1.23	0.22
wo S. japonicum		2.33	1.74	3.11	5.7	<0.00001				wo S. japonicum		1.29	0.85	1.95	1.2	0.23
wo S. haematobium		1.46	0.89	2.41	1.5	0.13				wo S. haematobium		1.85	1.34	2.55	3.76	0.0002
Sensitivity Analysis for anti-SWA IgE (Effect of individual studies)										Sensitivity Analysis for anti-SWA IgG4 (Effect of individual studies)
		Effect of exclusion of one study										Effect of exclusion of one study
		SMD	Lower CI	Higher CI	Z-score	p-value						SMD	Lower CI	Higher CI	Z-score	p-value
Caldas 2000		0.11	-0.41	0.62	0.4	0.69				Grogan 1997		0.52	0.29	0.74	4.53	<0.00001
Grogan 1997		0.03	-0.55	0.6	0.09	0.93				Li 2001		0.56	0.29	0.84	4.01	<0.0001
Li 2001		0.01	-0.63	0.64	0.02	0.99				Caldas 2000		0.46	0.22	0.69	3.84	0.0001
Black 2010		-0.01	-0.64	0.62	0.02	0.98				Oliveira 2012		0.44	0.21	0.66	3.79	0.0002
Li 2002		-0.18	-0.73	0.38	0.61	0.54				Li 2002		0.4	0.16	0.64	3.32	0.0009
Oliveira 2012		-0.19	-0.74	0.37	0.66	0.51
Li 2002		-0.21	-0.73	0.31	0.8	0.42
Sensitivity Analysis for anti-SEA IgE (Effect of individual studies)										Sensitivity Analysis for anti-SEA IgG4 (Effect of individual studies)
		Effect of exclusion of one study										Effect of exclusion of one study
		SMD	Lower CI	Higher CI	Z-score	p-value						SMD	Lower CI	Higher CI	Z-score	p-value
van den 2002		0.06	-0.27	0.4	0.37	0.71				Grogan 1997		0.66	0.22	1.1	2.94	0.003
Li 2001		0.04	-0.33	0.42	0.23	0.82				van den 2002		0.55	0	1.09	1.97	0.05
Grogan 1997		0	-0.39	0.39	0.01	0.99				Li 2001		0.44	-0.2	1.07	1.35	0.18
Oliveira 2012		-0.01	-0.41	0.38	0.07	0.94				Oliveira 2012		0.41	-0.2	1.02	1.32	0.19
Matoso 2013		-0.03	-0.44	0.38	0.15	0.88				Matoso 2013		0.38	-0.25	1	1.18	0.24
Reis 2006		-0.04	-0.43	-0.36	0.18	0.86				Caldas 2000		0.34	-0.26	0.95	1.11	0.27
Li 2002		-0.12	-0.46	0.22	0.68	0.49				Li 2002		0.34	-0.27	0.95	1.1	0.27
Caldas 2000		-0.13	-0.45	0.2	0.77	0.44				Reis 2006		0.28	-0.28	0.84	0.98	0.33
										Li 2002		0.27	-0.28	0.82	0.97	0.33
