# Supplementary material for: Host Determinants of Reinfection with Schistosomes in Humans: A Systematic Review and Meta-analysis
Source: PLoS Negl Trop Dis. 2014 Sep 11;8(9):e3164. doi: 10.1371/journal.pntd.0003164 (PMC4161334; doi:10.1371/journal.pntd.0003164)
Supplement: Table S4 — Sensitivity analysis by sample size ordered cumulative meta-analysis for the association of age and gender with reinfection with schistosomes. (XLS) [file pntd.0003164.s008.xls]

## Sheet: Sheet1
Sensitivity Analysis for Age
			Cumulative meta-analysis ordered by sample size
Author, Year	N	Order
Grogan, 1997	57	1	1	1	1	1	1	1	1	1	1	1	1	1	1	1	1	1	1	1	1
Ofoezie, 2000	87	2		2	2	2	2	2	2	2	2	2	2	2	2	2	2	2	2	2	2
Roberts, 1993	89	3			3	3	3	3	3	3	3	3	3	3	3	3	3	3	3	3	3
Medhat, 1998	101	4				4	4	4	4	4	4	4	4	4	4	4	4	4	4	4	4
Hagan, 1991	112	5					5	5	5	5	5	5	5	5	5	5	5	5	5	5	5
Acosta, 2002a	130	6						6	6	6	6	6	6	6	6	6	6	6	6	6	6
Acosta, 2002b	139	7							7	7	7	7	7	7	7	7	7	7	7	7	7
Mutapi, 1999	143	8								8	8	8	8	8	8	8	8	8	8	8	8
Pinot, 2013	155	9									9	9	9	9	9	9	9	9	9	9	9
Pinot, 2010	163	10										10	10	10	10	10	10	10	10	10	10
Caldas, 2000	163	11											11	11	11	11	11	11	11	11	11
Zhang, 1997	171	12												12	12	12	12	12	12	12	12
Tukahebwa, 2013	376	13													13	13	13	13	13	13	13
Etard, 1995	468	14														14	14	14	14	14	14
King, 1988a	620	15															15	15	15	15	15
King, 1988b	621	16																16	16	16	16
Wu, 1993	740	17																	17	17	17
Saathoff, 2004	796	18																		18	18
Satayathum, 2006	2089	19																			19
OR			78.65	10.82	8.68	3.88	2.88	2.32	2.04	2.38	2.62	2.38	2.34	2.05	1.97	2.18	2.15	2.16	2.01	1.91	1.91
Lower CI			4.32	0.3	1.21	0.87	1.04	1.01	1.01	1.21	1.35	1.31	1.41	1.17	1.23	1.36	1.44	1.51	1.39	1.36	1.41
Higher CI			1430.96	390.5	62.48	17.42	7.95	5.37	4.11	4.68	5.16	4.33	3.9	3.62	3.15	3.48	3.21	3.08	2.91	2.69	2.6
Z-score			2.95	1.3	2.15	1.77	2.04	1.97	1.99	2.51	2.85	2.84	3.28	2.49	2.81	3.26	3.72	4.22	3.73	3.72	4.15
p-value			0.003	0.19	0.03	0.08	0.04	0.05	0.05	0.01	0.004	0.004	0.001	0.01	0.005	0.001	0.0002	<0.0001	0.0002	0.0002	<0.0001
Sensitivity Analysis for Gender
Author, Year	N	Order
Oliveira, 2012	46	1	1	1	1	1	1	1	1	1	1	1	1	1	1	1	1	1	1	1	1	1
Grogan, 1997	57	2		2	2	2	2	2	2	2	2	2	2	2	2	2	2	2	2	2	2	2
Fonseca, 2005	59	3			3	3	3	3	3	3	3	3	3	3	3	3	3	3	3	3	3	3
Ofoezie, 2000	87	4				4	4	4	4	4	4	4	4	4	4	4	4	4	4	4	4	4
Roberts, 1993	89	5					5	5	5	5	5	5	5	5	5	5	5	5	5	5	5	5
Acosta, 2002a	130	6						6	6	6	6	6	6	6	6	6	6	6	6	6	6	6
Acosta, 2002b	139	7							7	7	7	7	7	7	7	7	7	7	7	7	7	7
Pinot, 2013	155	8								8	8	8	8	8	8	8	8	8	8	8	8	8
Pinot, 2010	163	9									9	9	9	9	9	9	9	9	9	9	9	9
Caldas, 2000	163	10										10	10	10	10	10	10	10	10	10	10	10
Gundersen, 1998	175	11											11	11	11	11	11	11	11	11	11	11
Gundersen, 1998	190	12												12	12	12	12	12	12	12	12	12
Li, 1999	213	13													13	13	13	13	13	13	13	13
Tukahebwa, 2013	376	14														14	14	14	14	14	14	14
Etard, 1995	468	15															15	15	15	15	15	15
Wu, 1993	740	16																16	16	16	16	16
Saathoff, 2004	796	17																	17	17	17	17
King, 1988	2035	18																		18	18	18
Satayathum, 2006	2089	19																			19	19
Eltayeb, 2013	3187	20																				20
OR			1	1.46	1.18	1.14	1.07	1.38	1.58	1.61	1.73	1.72	1.63	1.66	1.75	1.69	1.56	1.52	1.41	1.33	1.3	1.45
Lower CI			0.27	0.58	0.57	0.65	0.64	0.9	1.08	1.13	1.27	1.28	1.24	1.27	1.35	1.36	1.25	1.26	1.09	1.01	1.01	1.02
Higher CI			3.73	3.71	2.42	1.99	1.79	2.12	2.3	2.3	2.36	2.31	2.15	2.17	2.27	2.12	1.95	1.83	1.84	1.76	1.67	2.05
Z-score			0	0.8	0.44	0.47	0.26	1.48	2.38	2.64	3.45	3.56	3.49	3.74	4.25	4.63	3.99	4.44	2.58	2	2.06	2.09
p-value			1	0.42	0.66	0.64	0.8	0.14	0.02	0.008	0.0006	0.0004	0.0005	0.0002	<0.0001	<0.00001	<0.0001	<0.00001	0.01	0.05	0.04	0.04
